# Supplementary material for: Pathway level subtyping identifies a slow-cycling biological phenotype associated with poor clinical outcomes in colorectal cancer
Source: Nat Genet. 2024 Feb 13;56(3):458–72. doi: 10.1038/s41588-024-01654-5 (PMC10937375; doi:10.1038/s41588-024-01654-5)
Supplement: Supplementary file 4 — Supplementary Tables [file 41588_2024_1654_MOESM4_ESM.xlsx]

## Sheet: Supplementary_Table_1
Supplementary Table 1: Clusterwise Jaccard Bootstrap Assessment, indicating the stability of cluster from k=2:10 per 1000 resampling runs. The k=3 (in red) shows the optimal stability with >0.9.
Clusters (k)	Clusterwise Jaccard Bootstrap Mean										Average
2	0.63157	0.670216									0.650893
3	0.929895	0.941394	0.924313								0.931867
4	0.684012	0.703907	0.912725	0.80428							0.776231
5	0.855035	0.83424	0.916928	0.796166	0.681983						0.81687
6	0.824065	0.849562	0.850325	0.722834	0.48981	0.539957					0.712759
7	0.692095	0.863681	0.780381	0.637809	0.496927	0.357592	0.527766				0.622322
8	0.685002	0.810395	0.721251	0.597494	0.45019	0.381222	0.492666	0.519792			0.582252
9	0.516689	0.755397	0.62125	0.564424	0.453792	0.440645	0.570943	0.500264	0.624896		0.560922
10	0.554942	0.712804	0.716146	0.597816	0.468391	0.522969	0.623385	0.484526	0.637275	0.537201	0.585545

## Sheet: Supplementary_Table_2
Supplementary Table 2: The list of PDS specific genesets used for PDS classification (gs=626).
genesets	PDS
REACTOME_METABOLISM_OF_COFACTORS	PDS1
REACTOME_FANCONI_ANEMIA_PATHWAY	PDS1
REACTOME_METABOLISM_OF_FOLATE_AND_PTERINES	PDS1
REACTOME_INHIBITION_OF_REPLICATION_INITIATION_OF_DAMAGED_DNA_BY_RB1_E2F1	PDS1
BIOCARTA_RB_PATHWAY	PDS1
REACTOME_AFLATOXIN_ACTIVATION_AND_DETOXIFICATION	PDS1
REACTOME_GLYOXYLATE_METABOLISM_AND_GLYCINE_DEGRADATION	PDS1
REACTOME_PKMTS_METHYLATE_HISTONE_LYSINES	PDS1
REACTOME_KETONE_BODY_METABOLISM	PDS1
REACTOME_POLO_LIKE_KINASE_MEDIATED_EVENTS	PDS1
REACTOME_HDMS_DEMETHYLATE_HISTONES	PDS1
REACTOME_TRANSCRIPTION_OF_E2F_TARGETS_UNDER_NEGATIVE_CONTROL_BY_DREAM_COMPLEX	PDS1
REACTOME_AMYLOID_FIBER_FORMATION	PDS1
REACTOME_CYTOSOLIC_IRON_SULFUR_CLUSTER_ASSEMBLY	PDS1
REACTOME_ASPARTATE_AND_ASPARAGINE_METABOLISM	PDS1
PID_HNF3B_PATHWAY	PDS1
REACTOME_RNA_POLYMERASE_III_TRANSCRIPTION_INITIATION_FROM_TYPE_3_PROMOTER	PDS1
REACTOME_TRANSLESION_SYNTHESIS_BY_POLH	PDS1
KEGG_BUTANOATE_METABOLISM	PDS1
REACTOME_PURINE_SALVAGE	PDS1
KEGG_FOLATE_BIOSYNTHESIS	PDS1
REACTOME_G1_S_SPECIFIC_TRANSCRIPTION	PDS1
REACTOME_TERMINATION_OF_TRANSLESION_DNA_SYNTHESIS	PDS1
REACTOME_DNA_DOUBLE_STRAND_BREAK_RESPONSE	PDS1
KEGG_BASE_EXCISION_REPAIR	PDS1
REACTOME_PROTEIN_METHYLATION	PDS1
REACTOME_RESOLUTION_OF_D_LOOP_STRUCTURES_THROUGH_SYNTHESIS_DEPENDENT_STRAND_ANNEALING_SDSA	PDS1
PID_ERBB_NETWORK_PATHWAY	PDS1
REACTOME_ACTIVATION_OF_THE_PRE_REPLICATIVE_COMPLEX	PDS1
REACTOME_MITOCHONDRIAL_FATTY_ACID_BETA_OXIDATION_OF_SATURATED_FATTY_ACIDS	PDS1
REACTOME_TRANSLESION_SYNTHESIS_BY_POLK	PDS1
KEGG_TERPENOID_BACKBONE_BIOSYNTHESIS	PDS1
KEGG_ONE_CARBON_POOL_BY_FOLATE	PDS1
BIOCARTA_GABA_PATHWAY	PDS1
BIOCARTA_SKP2E2F_PATHWAY	PDS1
REACTOME_PHENYLALANINE_AND_TYROSINE_METABOLISM	PDS1
BIOCARTA_AKAPCENTROSOME_PATHWAY	PDS1
REACTOME_REGULATION_OF_TP53_ACTIVITY_THROUGH_METHYLATION	PDS1
REACTOME_DNA_STRAND_ELONGATION	PDS1
REACTOME_TRNA_MODIFICATION_IN_THE_NUCLEUS_AND_CYTOSOL	PDS1
REACTOME_ATF6_ATF6_ALPHA_ACTIVATES_CHAPERONE_GENES	PDS1
REACTOME_UNWINDING_OF_DNA	PDS1
KEGG_ARGININE_AND_PROLINE_METABOLISM	PDS1
REACTOME_METALLOPROTEASE_DUBS	PDS1
REACTOME_REGULATION_OF_FZD_BY_UBIQUITINATION	PDS1
BIOCARTA_MPR_PATHWAY	PDS1
REACTOME_ATF6_ATF6_ALPHA_ACTIVATES_CHAPERONES	PDS1
REACTOME_SLC_TRANSPORTER_DISORDERS	PDS1
REACTOME_TP53_REGULATES_TRANSCRIPTION_OF_GENES_INVOLVED_IN_G1_CELL_CYCLE_ARREST	PDS1
PID_PLK1_PATHWAY	PDS1
REACTOME_FORMATION_OF_SENESCENCE_ASSOCIATED_HETEROCHROMATIN_FOCI_SAHF	PDS1
REACTOME_RNA_POLYMERASE_III_TRANSCRIPTION_TERMINATION	PDS1
REACTOME_TRYPTOPHAN_CATABOLISM	PDS1
REACTOME_GLUTATHIONE_SYNTHESIS_AND_RECYCLING	PDS1
REACTOME_GLYCOGEN_STORAGE_DISEASES	PDS1
BIOCARTA_MITOCHONDRIA_PATHWAY	PDS1
REACTOME_BETA_OXIDATION_OF_VERY_LONG_CHAIN_FATTY_ACIDS	PDS1
REACTOME_CYCLIN_A_B1_B2_ASSOCIATED_EVENTS_DURING_G2_M_TRANSITION	PDS1
REACTOME_SYNTHESIS_OF_PYROPHOSPHATES_IN_THE_CYTOSOL	PDS1
BIOCARTA_FREE_PATHWAY	PDS1
REACTOME_GLUCONEOGENESIS	PDS1
REACTOME_REGULATION_OF_SIGNALING_BY_NODAL	PDS1
REACTOME_MISMATCH_REPAIR	PDS1
REACTOME_MITOCHONDRIAL_PROTEIN_IMPORT	PDS1
KEGG_GLYOXYLATE_AND_DICARBOXYLATE_METABOLISM	PDS1
REACTOME_RRNA_MODIFICATION_IN_THE_NUCLEUS_AND_CYTOSOL	PDS1
REACTOME_CRISTAE_FORMATION	PDS1
REACTOME_SIGNALING_BY_WNT_IN_CANCER	PDS1
REACTOME_CDC6_ASSOCIATION_WITH_THE_ORC:ORIGIN_COMPLEX	PDS1
REACTOME_MASTL_FACILITATES_MITOTIC_PROGRESSION	PDS1
BIOCARTA_P27_PATHWAY	PDS1
PID_BARD1_PATHWAY	PDS1
REACTOME_ESTROGEN_DEPENDENT_GENE_EXPRESSION	PDS1
KEGG_ALANINE_ASPARTATE_AND_GLUTAMATE_METABOLISM	PDS1
REACTOME_DISEASES_OF_METABOLISM	PDS1
BIOCARTA_RANMS_PATHWAY	PDS1
BIOCARTA_SM_PATHWAY	PDS1
KEGG_CYSTEINE_AND_METHIONINE_METABOLISM	PDS1
REACTOME_CHK1_CHK2_CDS1_MEDIATED_INACTIVATION_OF_CYCLIN_B:CDK1_COMPLEX	PDS1
REACTOME_PURINE_RIBONUCLEOSIDE_MONOPHOSPHATE_BIOSYNTHESIS	PDS1
REACTOME_PHOSPHORYLATION_SITE_MUTANTS_OF_CTNNB1_ARE_NOT_TARGETED_TO_THE_PROTEASOME_BY_THE_DESTRUCTION_COMPLEX	PDS1
REACTOME_APOPTOSIS_INDUCED_DNA_FRAGMENTATION	PDS1
PID_AURORA_A_PATHWAY	PDS1
REACTOME_ZINC_INFLUX_INTO_CELLS_BY_THE_SLC39_GENE_FAMILY	PDS1
KEGG_GLYCINE_SERINE_AND_THREONINE_METABOLISM	PDS1
REACTOME_DEFECTS_IN_VITAMIN_AND_COFACTOR_METABOLISM	PDS1
PID_AURORA_B_PATHWAY	PDS1
REACTOME_ACTIVATION_OF_HOX_GENES_DURING_DIFFERENTIATION	PDS1
REACTOME_MITOCHONDRIAL_TRNA_AMINOACYLATION	PDS1
REACTOME_RNA_POLYMERASE_III_TRANSCRIPTION_INITIATION_FROM_TYPE_1_PROMOTER	PDS1
KEGG_OOCYTE_MEIOSIS	PDS1
KEGG_VALINE_LEUCINE_AND_ISOLEUCINE_BIOSYNTHESIS	PDS1
REACTOME_KSRP_KHSRP_BINDS_AND_DESTABILIZES_MRNA	PDS1
PID_ATM_PATHWAY	PDS1
REACTOME_TIGHT_JUNCTION_INTERACTIONS	PDS1
REACTOME_MITOCHONDRIAL_IRON_SULFUR_CLUSTER_BIOGENESIS	PDS1
REACTOME_METABOLISM_OF_AMINO_ACIDS_AND_DERIVATIVES	PDS1
PID_FOXM1_PATHWAY	PDS1
BIOCARTA_DNAFRAGMENT_PATHWAY	PDS1
BIOCARTA_SRCRPTP_PATHWAY	PDS1
REACTOME_ACTIVATION_OF_GENE_EXPRESSION_BY_SREBF_SREBP	PDS1
REACTOME_NUCLEOTIDE_SALVAGE	PDS1
REACTOME_DEFECTIVE_TPR_MAY_CONFER_SUSCEPTIBILITY_TOWARDS_THYROID_PAPILLARY_CARCINOMA_TPC	PDS1
REACTOME_N_GLYCAN_ANTENNAE_ELONGATION	PDS1
BIOCARTA_ATRBRCA_PATHWAY	PDS1
REACTOME_BIOTIN_TRANSPORT_AND_METABOLISM	PDS1
KEGG_PURINE_METABOLISM	PDS1
REACTOME_SULFUR_AMINO_ACID_METABOLISM	PDS1
REACTOME_CONDENSATION_OF_PROMETAPHASE_CHROMOSOMES	PDS1
REACTOME_CONVERSION_FROM_APC_C:CDC20_TO_APC_C:CDH1_IN_LATE_ANAPHASE	PDS1
REACTOME_MITOTIC_TELOPHASE_CYTOKINESIS	PDS1
KEGG_RIBOSOME	PDS1
KEGG_HOMOLOGOUS_RECOMBINATION	PDS1
KEGG_SPLICEOSOME	PDS1
REACTOME_DISORDERS_OF_TRANSMEMBRANE_TRANSPORTERS	PDS1
REACTOME_TP53_REGULATES_TRANSCRIPTION_OF_GENES_INVOLVED_IN_G2_CELL_CYCLE_ARREST	PDS1
REACTOME_GLUCOSE_METABOLISM	PDS1
REACTOME_DEGRADATION_OF_CYSTEINE_AND_HOMOCYSTEINE	PDS1
REACTOME_MITOCHONDRIAL_FATTY_ACID_BETA_OXIDATION	PDS1
KEGG_PYRUVATE_METABOLISM	PDS1
REACTOME_SLBP_DEPENDENT_PROCESSING_OF_REPLICATION_DEPENDENT_HISTONE_PRE_MRNAS	PDS1
REACTOME_RNA_POLYMERASE_I_TRANSCRIPTION_TERMINATION	PDS1
REACTOME_MECP2_REGULATES_NEURONAL_RECEPTORS_AND_CHANNELS	PDS1
REACTOME_TP53_REGULATES_TRANSCRIPTION_OF_CELL_CYCLE_GENES	PDS1
REACTOME_PROCESSIVE_SYNTHESIS_ON_THE_C_STRAND_OF_THE_TELOMERE	PDS1
REACTOME_APOPTOTIC_FACTOR_MEDIATED_RESPONSE	PDS1
KEGG_STEROID_BIOSYNTHESIS	PDS1
REACTOME_TRANSCRIPTIONAL_REGULATION_BY_E2F6	PDS1
BIOCARTA_P53_PATHWAY	PDS1
PID_CIRCADIAN_PATHWAY	PDS1
REACTOME_N_GLYCAN_ANTENNAE_ELONGATION_IN_THE_MEDIAL_TRANS_GOLGI	PDS1
PID_LKB1_PATHWAY	PDS1
BIOCARTA_G2_PATHWAY	PDS1
BIOCARTA_AKAP95_PATHWAY	PDS1
KEGG_LYSINE_DEGRADATION	PDS1
REACTOME_RHO_GTPASES_ACTIVATE_FORMINS	PDS1
REACTOME_COMPLEX_I_BIOGENESIS	PDS1
REACTOME_NUCLEAR_ENVELOPE_REASSEMBLY	PDS1
REACTOME_DEPURINATION	PDS1
KEGG_SELENOAMINO_ACID_METABOLISM	PDS1
REACTOME_CLASS_I_PEROXISOMAL_MEMBRANE_PROTEIN_IMPORT	PDS1
REACTOME_KINESINS	PDS1
BIOCARTA_PRC2_PATHWAY	PDS1
REACTOME_DSCAM_INTERACTIONS	PDS1
REACTOME_DEFECTS_IN_COBALAMIN_B12_METABOLISM	PDS1
REACTOME_FOLDING_OF_ACTIN_BY_CCT_TRIC	PDS1
BIOCARTA_VDR_PATHWAY	PDS1
PID_MYC_ACTIV_PATHWAY	PDS1
REACTOME_MRNA_DECAY_BY_3_TO_5_EXORIBONUCLEASE	PDS1
REACTOME_DEPOLYMERISATION_OF_THE_NUCLEAR_LAMINA	PDS1
REACTOME_UREA_CYCLE	PDS1
REACTOME_CENTROSOME_MATURATION	PDS1
BIOCARTA_CARM_ER_PATHWAY	PDS1
REACTOME_DISEASES_ASSOCIATED_WITH_GLYCOSYLATION_PRECURSOR_BIOSYNTHESIS	PDS1
KEGG_BIOSYNTHESIS_OF_UNSATURATED_FATTY_ACIDS	PDS1
REACTOME_SYNTHESIS_OF_GLYCOSYLPHOSPHATIDYLINOSITOL_GPI	PDS1
REACTOME_INTERCONVERSION_OF_NUCLEOTIDE_DI_AND_TRIPHOSPHATES	PDS1
BIOCARTA_PTC1_PATHWAY	PDS1
PID_E2F_PATHWAY	PDS1
REACTOME_METABOLIC_DISORDERS_OF_BIOLOGICAL_OXIDATION_ENZYMES	PDS1
KEGG_NON_HOMOLOGOUS_END_JOINING	PDS1
KEGG_MAPK_SIGNALING_PATHWAY	PDS2
REACTOME_DERMATAN_SULFATE_BIOSYNTHESIS	PDS2
PID_IL4_2PATHWAY	PDS2
PID_IL12_STAT4_PATHWAY	PDS2
REACTOME_INTERFERON_GAMMA_SIGNALING	PDS2
REACTOME_TYPE_I_HEMIDESMOSOME_ASSEMBLY	PDS2
REACTOME_ERKS_ARE_INACTIVATED	PDS2
REACTOME_ION_TRANSPORT_BY_P_TYPE_ATPASES	PDS2
REACTOME_HEMOSTASIS	PDS2
REACTOME_WNT5A_DEPENDENT_INTERNALIZATION_OF_FZD2_FZD5_AND_ROR2	PDS2
BIOCARTA_AHSP_PATHWAY	PDS2
REACTOME_DOWNSTREAM_SIGNALING_OF_ACTIVATED_FGFR2	PDS2
PID_RHOA_REG_PATHWAY	PDS2
REACTOME_HS_GAG_BIOSYNTHESIS	PDS2
PID_IL8_CXCR1_PATHWAY	PDS2
KEGG_T_CELL_RECEPTOR_SIGNALING_PATHWAY	PDS2
BIOCARTA_CYTOKINE_PATHWAY	PDS2
REACTOME_INTERLEUKIN_RECEPTOR_SHC_SIGNALING	PDS2
PID_INTEGRIN_A4B1_PATHWAY	PDS2
REACTOME_DAP12_INTERACTIONS	PDS2
REACTOME_SYNTHESIS_OF_PROSTAGLANDINS_PG_AND_THROMBOXANES_TX	PDS2
REACTOME_DISSOLUTION_OF_FIBRIN_CLOT	PDS2
BIOCARTA_PML_PATHWAY	PDS2
REACTOME_HEPARAN_SULFATE_HEPARIN_HS_GAG_METABOLISM	PDS2
REACTOME_RAP1_SIGNALLING	PDS2
BIOCARTA_GPCR_PATHWAY	PDS2
BIOCARTA_RHO_PATHWAY	PDS2
REACTOME_CELL_EXTRACELLULAR_MATRIX_INTERACTIONS	PDS2
REACTOME_SIGNAL_TRANSDUCTION_BY_L1	PDS2
PID_TCR_CALCIUM_PATHWAY	PDS2
REACTOME_COMMON_PATHWAY_OF_FIBRIN_CLOT_FORMATION	PDS2
REACTOME_GPVI_MEDIATED_ACTIVATION_CASCADE	PDS2
KEGG_MELANOMA	PDS2
PID_CXCR4_PATHWAY	PDS2
PID_IL27_PATHWAY	PDS2
KEGG_REGULATION_OF_ACTIN_CYTOSKELETON	PDS2
REACTOME_REGULATION_OF_ACTIN_DYNAMICS_FOR_PHAGOCYTIC_CUP_FORMATION	PDS2
REACTOME_DISEASES_OF_IMMUNE_SYSTEM	PDS2
PID_ALPHA_SYNUCLEIN_PATHWAY	PDS2
REACTOME_RECYCLING_PATHWAY_OF_L1	PDS2
REACTOME_SIGNALING_BY_PDGF	PDS2
PID_S1P_S1P4_PATHWAY	PDS2
KEGG_PRION_DISEASES	PDS2
BIOCARTA_SHH_PATHWAY	PDS2
REACTOME_NEGATIVE_REGULATION_OF_FGFR3_SIGNALING	PDS2
REACTOME_INTEGRIN_SIGNALING	PDS2
PID_INTEGRIN4_PATHWAY	PDS2
REACTOME_P2Y_RECEPTORS	PDS2
REACTOME_SIGNALING_BY_SCF_KIT	PDS2
KEGG_GLYCOSAMINOGLYCAN_BIOSYNTHESIS_CHONDROITIN_SULFATE	PDS2
KEGG_ANTIGEN_PROCESSING_AND_PRESENTATION	PDS2
REACTOME_MOLECULES_ASSOCIATED_WITH_ELASTIC_FIBRES	PDS2
BIOCARTA_HDAC_PATHWAY	PDS2
REACTOME_COLLAGEN_DEGRADATION	PDS2
REACTOME_INTERLEUKIN_2_FAMILY_SIGNALING	PDS2
PID_NECTIN_PATHWAY	PDS2
BIOCARTA_AGR_PATHWAY	PDS2
PID_INTEGRIN5_PATHWAY	PDS2
KEGG_NATURAL_KILLER_CELL_MEDIATED_CYTOTOXICITY	PDS2
REACTOME_SIGNALING_BY_VEGF	PDS2
REACTOME_HS_GAG_DEGRADATION	PDS2
REACTOME_LAMININ_INTERACTIONS	PDS2
REACTOME_G_BETA:GAMMA_SIGNALLING_THROUGH_CDC42	PDS2
KEGG_LEISHMANIA_INFECTION	PDS2
KEGG_ALDOSTERONE_REGULATED_SODIUM_REABSORPTION	PDS2
KEGG_LEUKOCYTE_TRANSENDOTHELIAL_MIGRATION	PDS2
REACTOME_RUNX3_REGULATES_P14_ARF	PDS2
REACTOME_INTERLEUKIN_4_AND_INTERLEUKIN_13_SIGNALING	PDS2
PID_SYNDECAN_4_PATHWAY	PDS2
KEGG_VIRAL_MYOCARDITIS	PDS2
PID_TOLL_ENDOGENOUS_PATHWAY	PDS2
PID_TXA2PATHWAY	PDS2
REACTOME_INTERLEUKIN_10_SIGNALING	PDS2
REACTOME_FORMATION_OF_FIBRIN_CLOT_CLOTTING_CASCADE	PDS2
REACTOME_FREE_FATTY_ACIDS_REGULATE_INSULIN_SECRETION	PDS2
PID_FGF_PATHWAY	PDS2
PID_S1P_S1P3_PATHWAY	PDS2
REACTOME_IRF3_MEDIATED_INDUCTION_OF_TYPE_I_IFN	PDS2
PID_AMB2_NEUTROPHILS_PATHWAY	PDS2
BIOCARTA_EXTRINSIC_PATHWAY	PDS2
REACTOME_SIGNALING_BY_TYPE_1_INSULIN_LIKE_GROWTH_FACTOR_1_RECEPTOR_IGF1R	PDS2
REACTOME_REGULATION_OF_TP53_ACTIVITY_THROUGH_ASSOCIATION_WITH_CO_FACTORS	PDS2
REACTOME_GRB2:SOS_PROVIDES_LINKAGE_TO_MAPK_SIGNALING_FOR_INTEGRINS	PDS2
BIOCARTA_BARRESTIN_SRC_PATHWAY	PDS2
BIOCARTA_AMAN_PATHWAY	PDS2
REACTOME_REGULATION_OF_KIT_SIGNALING	PDS2
KEGG_GLYCOSPHINGOLIPID_BIOSYNTHESIS_GLOBO_SERIES	PDS2
REACTOME_ADP_SIGNALLING_THROUGH_P2Y_PURINOCEPTOR_12	PDS2
PID_AR_NONGENOMIC_PATHWAY	PDS2
KEGG_ETHER_LIPID_METABOLISM	PDS2
PID_VEGFR1_PATHWAY	PDS2
REACTOME_CHONDROITIN_SULFATE_DERMATAN_SULFATE_METABOLISM	PDS2
REACTOME_GAP_JUNCTION_DEGRADATION	PDS2
KEGG_FC_EPSILON_RI_SIGNALING_PATHWAY	PDS2
REACTOME_BASIGIN_INTERACTIONS	PDS2
REACTOME_THE_ROLE_OF_NEF_IN_HIV_1_REPLICATION_AND_DISEASE_PATHOGENESIS	PDS2
KEGG_JAK_STAT_SIGNALING_PATHWAY	PDS2
BIOCARTA_TRKA_PATHWAY	PDS2
BIOCARTA_IL3_PATHWAY	PDS2
REACTOME_SIGNALING_BY_FGFR1	PDS2
REACTOME_GLYCOSAMINOGLYCAN_METABOLISM	PDS2
KEGG_GAP_JUNCTION	PDS2
REACTOME_RORA_ACTIVATES_GENE_EXPRESSION	PDS2
REACTOME_DEFECTIVE_B4GALT7_CAUSES_EDS_PROGEROID_TYPE	PDS2
REACTOME_CALCITONIN_LIKE_LIGAND_RECEPTORS	PDS2
REACTOME_CREB1_PHOSPHORYLATION_THROUGH_NMDA_RECEPTOR_MEDIATED_ACTIVATION_OF_RAS_SIGNALING	PDS2
PID_TCR_RAS_PATHWAY	PDS2
KEGG_TYPE_II_DIABETES_MELLITUS	PDS2
BIOCARTA_CELL2CELL_PATHWAY	PDS2
PID_IL23_PATHWAY	PDS2
REACTOME_DISEASES_ASSOCIATED_WITH_GLYCOSAMINOGLYCAN_METABOLISM	PDS2
REACTOME_CA2PLUS_PATHWAY	PDS2
REACTOME_DEVELOPMENTAL_BIOLOGY	PDS2
REACTOME_TRANSPORT_OF_CONNEXONS_TO_THE_PLASMA_MEMBRANE	PDS2
REACTOME_CD28_DEPENDENT_VAV1_PATHWAY	PDS2
REACTOME_GLYCOSPHINGOLIPID_METABOLISM	PDS2
PID_CD8_TCR_DOWNSTREAM_PATHWAY	PDS2
REACTOME_CIRCADIAN_CLOCK	PDS2
REACTOME_RHO_GTPASE_CYCLE	PDS2
REACTOME_ROLE_OF_PHOSPHOLIPIDS_IN_PHAGOCYTOSIS	PDS2
PID_SYNDECAN_3_PATHWAY	PDS2
BIOCARTA_IL7_PATHWAY	PDS2
REACTOME_INTERLEUKIN_2_SIGNALING	PDS2
BIOCARTA_SPPA_PATHWAY	PDS2
REACTOME_DOWNSTREAM_SIGNALING_OF_ACTIVATED_FGFR3	PDS2
REACTOME_PI3K_AKT_SIGNALING_IN_CANCER	PDS2
KEGG_METABOLISM_OF_XENOBIOTICS_BY_CYTOCHROME_P450	PDS2
REACTOME_EPHA_MEDIATED_GROWTH_CONE_COLLAPSE	PDS2
REACTOME_NETRIN_1_SIGNALING	PDS2
KEGG_GLYCOSAMINOGLYCAN_DEGRADATION	PDS2
BIOCARTA_EDG1_PATHWAY	PDS2
PID_LYSOPHOSPHOLIPID_PATHWAY	PDS2
PID_ALK1_PATHWAY	PDS2
REACTOME_PEPTIDE_HORMONE_METABOLISM	PDS2
BIOCARTA_ALK_PATHWAY	PDS2
REACTOME_THE_CANONICAL_RETINOID_CYCLE_IN_RODS_TWILIGHT_VISION	PDS2
PID_EPHRINB_REV_PATHWAY	PDS2
REACTOME_FCERI_MEDIATED_MAPK_ACTIVATION	PDS2
REACTOME_THROMBIN_SIGNALLING_THROUGH_PROTEINASE_ACTIVATED_RECEPTORS_PARS	PDS2
REACTOME_PI_3K_CASCADE:FGFR3	PDS2
BIOCARTA_LAIR_PATHWAY	PDS2
BIOCARTA_IL17_PATHWAY	PDS2
REACTOME_G_ALPHA_12_13_SIGNALLING_EVENTS	PDS2
REACTOME_MUCOPOLYSACCHARIDOSES	PDS2
BIOCARTA_LYM_PATHWAY	PDS2
PID_RAS_PATHWAY	PDS2
REACTOME_INSULIN_RECEPTOR_SIGNALLING_CASCADE	PDS2
BIOCARTA_ASBCELL_PATHWAY	PDS2
PID_GLYPICAN_1PATHWAY	PDS2
PID_S1P_META_PATHWAY	PDS2
BIOCARTA_IL5_PATHWAY	PDS2
BIOCARTA_CTL_PATHWAY	PDS2
REACTOME_INTERLEUKIN_3_INTERLEUKIN_5_AND_GM_CSF_SIGNALING	PDS2
PID_IL12_2PATHWAY	PDS2
REACTOME_RUNX2_REGULATES_OSTEOBLAST_DIFFERENTIATION	PDS2
REACTOME_SIGNALING_BY_RAS_MUTANTS	PDS2
BIOCARTA_ECM_PATHWAY	PDS2
BIOCARTA_TFF_PATHWAY	PDS2
REACTOME_CD209_DC_SIGN_SIGNALING	PDS2
PID_FCER1_PATHWAY	PDS2
BIOCARTA_IL12_PATHWAY	PDS2
KEGG_GRAFT_VERSUS_HOST_DISEASE	PDS2
REACTOME_INTERLEUKIN_20_FAMILY_SIGNALING	PDS2
KEGG_GNRH_SIGNALING_PATHWAY	PDS2
BIOCARTA_TOB1_PATHWAY	PDS2
BIOCARTA_TGFB_PATHWAY	PDS2
PID_ERB_GENOMIC_PATHWAY	PDS2
REACTOME_ROLE_OF_LAT2_NTAL_LAB_ON_CALCIUM_MOBILIZATION	PDS2
BIOCARTA_ERK5_PATHWAY	PDS2
BIOCARTA_COMP_PATHWAY	PDS2
PID_PI3KCI_PATHWAY	PDS2
REACTOME_RUNX2_REGULATES_BONE_DEVELOPMENT	PDS2
PID_ANGIOPOIETIN_RECEPTOR_PATHWAY	PDS2
REACTOME_THROMBOXANE_SIGNALLING_THROUGH_TP_RECEPTOR	PDS2
REACTOME_DCC_MEDIATED_ATTRACTIVE_SIGNALING	PDS2
REACTOME_INTERLEUKIN_21_SIGNALING	PDS2
REACTOME_CHEMOKINE_RECEPTORS_BIND_CHEMOKINES	PDS2
REACTOME_REGULATED_PROTEOLYSIS_OF_P75NTR	PDS2
BIOCARTA_CALCINEURIN_PATHWAY	PDS2
REACTOME_GAP_JUNCTION_TRAFFICKING_AND_REGULATION	PDS2
PID_NETRIN_PATHWAY	PDS2
BIOCARTA_GCR_PATHWAY	PDS2
BIOCARTA_CARDIACEGF_PATHWAY	PDS2
BIOCARTA_NFAT_PATHWAY	PDS2
KEGG_COMPLEMENT_AND_COAGULATION_CASCADES	PDS2
BIOCARTA_UCALPAIN_PATHWAY	PDS2
PID_ARF6_TRAFFICKING_PATHWAY	PDS2
REACTOME_ANCHORING_FIBRIL_FORMATION	PDS2
REACTOME_MYOGENESIS	PDS2
REACTOME_NEGATIVE_REGULATION_OF_FGFR2_SIGNALING	PDS2
REACTOME_INTERLEUKIN_27_SIGNALING	PDS2
BIOCARTA_FIBRINOLYSIS_PATHWAY	PDS2
REACTOME_CELL_SURFACE_INTERACTIONS_AT_THE_VASCULAR_WALL	PDS2
REACTOME_POST_CHAPERONIN_TUBULIN_FOLDING_PATHWAY	PDS2
BIOCARTA_TCR_PATHWAY	PDS2
KEGG_VEGF_SIGNALING_PATHWAY	PDS2
PID_WNT_SIGNALING_PATHWAY	PDS2
PID_ENDOTHELIN_PATHWAY	PDS2
REACTOME_CELL_JUNCTION_ORGANIZATION	PDS2
KEGG_NOTCH_SIGNALING_PATHWAY	PDS2
KEGG_FOCAL_ADHESION	PDS2
KEGG_CYTOKINE_CYTOKINE_RECEPTOR_INTERACTION	PDS2
REACTOME_DEFECTIVE_EXT2_CAUSES_EXOSTOSES_2	PDS2
REACTOME_ERYTHROPOIETIN_ACTIVATES_PHOSPHOINOSITIDE_3_KINASE_PI3K	PDS2
REACTOME_ACTIVATION_OF_RAC1	PDS2
REACTOME_BIOSYNTHESIS_OF_SPECIALIZED_PRORESOLVING_MEDIATORS_SPMS	PDS2
PID_EPHA_FWDPATHWAY	PDS2
KEGG_B_CELL_RECEPTOR_SIGNALING_PATHWAY	PDS2
REACTOME_NRAGE_SIGNALS_DEATH_THROUGH_JNK	PDS2
REACTOME_KERATAN_SULFATE_BIOSYNTHESIS	PDS2
REACTOME_CS_DS_DEGRADATION	PDS2
BIOCARTA_BCR_PATHWAY	PDS2
REACTOME_G_PROTEIN_BETA:GAMMA_SIGNALLING	PDS2
REACTOME_AKT_PHOSPHORYLATES_TARGETS_IN_THE_NUCLEUS	PDS2
REACTOME_WNT5A_DEPENDENT_INTERNALIZATION_OF_FZD4	PDS2
REACTOME_RA_BIOSYNTHESIS_PATHWAY	PDS2
KEGG_CIRCADIAN_RHYTHM_MAMMAL	PDS2
PID_PTP1B_PATHWAY	PDS2
REACTOME_SIGNALING_BY_MODERATE_KINASE_ACTIVITY_BRAF_MUTANTS	PDS2
BIOCARTA_GH_PATHWAY	PDS2
REACTOME_RHO_GTPASES_ACTIVATE_PAKS	PDS2
KEGG_CHEMOKINE_SIGNALING_PATHWAY	PDS2
REACTOME_ADP_SIGNALLING_THROUGH_P2Y_PURINOCEPTOR_1	PDS2
REACTOME_YAP1_AND_WWTR1_TAZ_STIMULATED_GENE_EXPRESSION	PDS2
REACTOME_SMOOTH_MUSCLE_CONTRACTION	PDS2
REACTOME_TICAM1_TRAF6_DEPENDENT_INDUCTION_OF_TAK1_COMPLEX	PDS2
REACTOME_SEMA4D_IN_SEMAPHORIN_SIGNALING	PDS2
REACTOME_SYNDECAN_INTERACTIONS	PDS2
BIOCARTA_PPARA_PATHWAY	PDS2
REACTOME_SEMAPHORIN_INTERACTIONS	PDS2
REACTOME_ACTIVATION_OF_AMPK_DOWNSTREAM_OF_NMDARS	PDS2
BIOCARTA_PAR1_PATHWAY	PDS2
BIOCARTA_SODD_PATHWAY	PDS2
REACTOME_ION_CHANNEL_TRANSPORT	PDS2
REACTOME_FOXO_MEDIATED_TRANSCRIPTION	PDS2
REACTOME_CONSTITUTIVE_SIGNALING_BY_ABERRANT_PI3K_IN_CANCER	PDS2
REACTOME_PLATELET_ADHESION_TO_EXPOSED_COLLAGEN	PDS2
REACTOME_SIGNALING_BY_LEPTIN	PDS2
REACTOME_SIGNALING_BY_NON_RECEPTOR_TYROSINE_KINASES	PDS2
KEGG_AXON_GUIDANCE	PDS2
REACTOME_INTERLEUKIN_6_FAMILY_SIGNALING	PDS2
REACTOME_ENDOGENOUS_STEROLS	PDS2
REACTOME_CASPASE_ACTIVATION_VIA_DEPENDENCE_RECEPTORS_IN_THE_ABSENCE_OF_LIGAND	PDS2
BIOCARTA_CCR5_PATHWAY	PDS2
REACTOME_SIGNALING_BY_ACTIVIN	PDS2
REACTOME_KERATAN_SULFATE_DEGRADATION	PDS2
PID_CD8_TCR_PATHWAY	PDS2
BIOCARTA_PCAF_PATHWAY	PDS2
BIOCARTA_LONGEVITY_PATHWAY	PDS2
KEGG_FC_GAMMA_R_MEDIATED_PHAGOCYTOSIS	PDS2
REACTOME_DISEASES_ASSOCIATED_WITH_VISUAL_TRANSDUCTION	PDS2
REACTOME_RHO_GTPASES_ACTIVATE_NADPH_OXIDASES	PDS2
REACTOME_REGULATION_OF_IFNA_SIGNALING	PDS2
REACTOME_FOXO_MEDIATED_TRANSCRIPTION_OF_CELL_CYCLE_GENES	PDS2
PID_A6B1_A6B4_INTEGRIN_PATHWAY	PDS2
REACTOME_DISEASES_OF_GLYCOSYLATION	PDS2
BIOCARTA_TPO_PATHWAY	PDS2
REACTOME_NEF_MEDIATES_DOWN_MODULATION_OF_CELL_SURFACE_RECEPTORS_BY_RECRUITING_THEM_TO_CLATHRIN_ADAPTERS	PDS2
PID_REELIN_PATHWAY	PDS2
REACTOME_REGULATION_OF_FOXO_TRANSCRIPTIONAL_ACTIVITY_BY_ACETYLATION	PDS2
BIOCARTA_FCER1_PATHWAY	PDS2
REACTOME_INTERLEUKIN_37_SIGNALING	PDS2
REACTOME_HSF1_DEPENDENT_TRANSACTIVATION	PDS2
BIOCARTA_GSK3_PATHWAY	PDS2
PID_HDAC_CLASSII_PATHWAY	PDS2
REACTOME_PI_3K_CASCADE:FGFR4	PDS2
REACTOME_FCGR_ACTIVATION	PDS2
KEGG_GLYCOSAMINOGLYCAN_BIOSYNTHESIS_HEPARAN_SULFATE	PDS2
BIOCARTA_IL10_PATHWAY	PDS2
BIOCARTA_CXCR4_PATHWAY	PDS2
PID_UPA_UPAR_PATHWAY	PDS2
REACTOME_AXON_GUIDANCE	PDS2
REACTOME_SIGNALING_BY_RECEPTOR_TYROSINE_KINASES	PDS2
REACTOME_REGULATION_OF_INSULIN_LIKE_GROWTH_FACTOR_IGF_TRANSPORT_AND_UPTAKE_BY_INSULIN_LIKE_GROWTH_FACTOR_BINDING_PROTEINS_IGFBPS	PDS2
PID_AP1_PATHWAY	PDS2
KEGG_GLIOMA	PDS2
REACTOME_SHC1_EVENTS_IN_ERBB2_SIGNALING	PDS2
PID_INTEGRIN_A9B1_PATHWAY	PDS2
REACTOME_NEGATIVE_REGULATION_OF_FGFR1_SIGNALING	PDS2
REACTOME_ADENYLATE_CYCLASE_INHIBITORY_PATHWAY	PDS2
REACTOME_FOXO_MEDIATED_TRANSCRIPTION_OF_OXIDATIVE_STRESS_METABOLIC_AND_NEURONAL_GENES	PDS2
BIOCARTA_CTCF_PATHWAY	PDS2
REACTOME_PECAM1_INTERACTIONS	PDS2
PID_EPO_PATHWAY	PDS2
KEGG_PHOSPHATIDYLINOSITOL_SIGNALING_SYSTEM	PDS2
PID_SHP2_PATHWAY	PDS2
BIOCARTA_ACTINY_PATHWAY	PDS2
REACTOME_ACTIVATED_NOTCH1_TRANSMITS_SIGNAL_TO_THE_NUCLEUS	PDS2
KEGG_PATHWAYS_IN_CANCER	PDS2
BIOCARTA_CBL_PATHWAY	PDS2
KEGG_GLYCOSAMINOGLYCAN_BIOSYNTHESIS_KERATAN_SULFATE	PDS2
PID_THROMBIN_PAR4_PATHWAY	PDS2
REACTOME_PI_3K_CASCADE:FGFR2	PDS2
REACTOME_INTERFERON_ALPHA_BETA_SIGNALING	PDS2
REACTOME_SUMOYLATION_OF_INTRACELLULAR_RECEPTORS	PDS2
KEGG_GLYCOSPHINGOLIPID_BIOSYNTHESIS_GANGLIO_SERIES	PDS2
REACTOME_VEGFR2_MEDIATED_VASCULAR_PERMEABILITY	PDS2
PID_INTEGRIN2_PATHWAY	PDS2
BIOCARTA_IL2RB_PATHWAY	PDS2
REACTOME_NOTCH2_ACTIVATION_AND_TRANSMISSION_OF_SIGNAL_TO_THE_NUCLEUS	PDS2
REACTOME_OTHER_SEMAPHORIN_INTERACTIONS	PDS2
BIOCARTA_NKT_PATHWAY	PDS2
PID_VEGFR1_2_PATHWAY	PDS2
REACTOME_INOSITOL_PHOSPHATE_METABOLISM	PDS2
REACTOME_FCERI_MEDIATED_CAPLUS2_MOBILIZATION	PDS2
REACTOME_CROSSLINKING_OF_COLLAGEN_FIBRILS	PDS2
PID_NCADHERIN_PATHWAY	PDS2
PID_FRA_PATHWAY	PDS2
REACTOME_CHONDROITIN_SULFATE_BIOSYNTHESIS	PDS2
REACTOME_NOTCH3_INTRACELLULAR_DOMAIN_REGULATES_TRANSCRIPTION	PDS2
REACTOME_ABC_TRANSPORTERS_IN_LIPID_HOMEOSTASIS	PDS2
BIOCARTA_VIP_PATHWAY	PDS2
BIOCARTA_MEF2D_PATHWAY	PDS2
REACTOME_EPH_EPHRIN_SIGNALING	PDS2
REACTOME_PRE_NOTCH_PROCESSING_IN_GOLGI	PDS2
KEGG_DRUG_METABOLISM_CYTOCHROME_P450	PDS2
REACTOME_FRS_MEDIATED_FGFR4_SIGNALING	PDS2
REACTOME_SIGNALING_BY_ERBB2	PDS2
REACTOME_SIGNALING_BY_INTERLEUKINS	PDS2
REACTOME_BUTYROPHILIN_BTN_FAMILY_INTERACTIONS	PDS2
KEGG_PROSTATE_CANCER	PDS2
REACTOME_P130CAS_LINKAGE_TO_MAPK_SIGNALING_FOR_INTEGRINS	PDS2
REACTOME_FOXO_MEDIATED_TRANSCRIPTION_OF_CELL_DEATH_GENES	PDS2
REACTOME_INTERLEUKIN_15_SIGNALING	PDS2
REACTOME_SIGNAL_ATTENUATION	PDS2
REACTOME_NICOTINAMIDE_SALVAGING	PDS2
PID_PDGFRA_PATHWAY	PDS2
REACTOME_SIGNALING_BY_BMP	PDS2
BIOCARTA_NDKDYNAMIN_PATHWAY	PDS2
REACTOME_MAP2K_AND_MAPK_ACTIVATION	PDS2
REACTOME_SIGNALING_BY_ERYTHROPOIETIN	PDS2
PID_HIF2PATHWAY	PDS2
BIOCARTA_CDMAC_PATHWAY	PDS2
REACTOME_PLASMA_LIPOPROTEIN_ASSEMBLY	PDS2
BIOCARTA_NGF_PATHWAY	PDS2
REACTOME_G_ALPHA_Z_SIGNALLING_EVENTS	PDS2
REACTOME_PLASMA_LIPOPROTEIN_CLEARANCE	PDS2
REACTOME_TNFR1_INDUCED_PROAPOPTOTIC_SIGNALING	PDS2
KEGG_STEROID_HORMONE_BIOSYNTHESIS	PDS2
REACTOME_FGFR2_LIGAND_BINDING_AND_ACTIVATION	PDS3
REACTOME_CLASS_C_3_METABOTROPIC_GLUTAMATE_PHEROMONE_RECEPTORS	PDS3
REACTOME_REGULATION_OF_GENE_EXPRESSION_IN_BETA_CELLS	PDS3
REACTOME_ELEVATION_OF_CYTOSOLIC_CA2PLUS_LEVELS	PDS3
REACTOME_TRANSPORT_OF_BILE_SALTS_AND_ORGANIC_ACIDS_METAL_IONS_AND_AMINE_COMPOUNDS	PDS3
REACTOME_ACETYLCHOLINE_NEUROTRANSMITTER_RELEASE_CYCLE	PDS3
REACTOME_SYNTHESIS_OF_BILE_ACIDS_AND_BILE_SALTS_VIA_7ALPHA_HYDROXYCHOLESTEROL	PDS3
REACTOME_DISEASES_ASSOCIATED_WITH_SURFACTANT_METABOLISM	PDS3
REACTOME_INCRETIN_SYNTHESIS_SECRETION_AND_INACTIVATION	PDS3
REACTOME_THE_NLRP3_INFLAMMASOME	PDS3
REACTOME_EFFECTS_OF_PIP2_HYDROLYSIS	PDS3
REACTOME_GABA_SYNTHESIS_RELEASE_REUPTAKE_AND_DEGRADATION	PDS3
REACTOME_EICOSANOIDS	PDS3
REACTOME_EICOSANOID_LIGAND_BINDING_RECEPTORS	PDS3
REACTOME_MISCELLANEOUS_SUBSTRATES	PDS3
REACTOME_VOLTAGE_GATED_POTASSIUM_CHANNELS	PDS3
REACTOME_THE_PHOTOTRANSDUCTION_CASCADE	PDS3
REACTOME_BICARBONATE_TRANSPORTERS	PDS3
REACTOME_ACTIVATION_OF_PPARGC1A_PGC_1ALPHA_BY_PHOSPHORYLATION	PDS3
REACTOME_SEROTONIN_NEUROTRANSMITTER_RELEASE_CYCLE	PDS3
REACTOME_O2_CO2_EXCHANGE_IN_ERYTHROCYTES	PDS3
KEGG_TASTE_TRANSDUCTION	PDS3
REACTOME_TRIGLYCERIDE_BIOSYNTHESIS	PDS3
REACTOME_SLC_MEDIATED_TRANSMEMBRANE_TRANSPORT	PDS3
REACTOME_HORMONE_LIGAND_BINDING_RECEPTORS	PDS3
KEGG_CARDIAC_MUSCLE_CONTRACTION	PDS3
REACTOME_REGULATION_OF_BETA_CELL_DEVELOPMENT	PDS3
REACTOME_NEGATIVE_REGULATION_OF_NMDA_RECEPTOR_MEDIATED_NEURONAL_TRANSMISSION	PDS3
REACTOME_NAPLUS_CL_DEPENDENT_NEUROTRANSMITTER_TRANSPORTERS	PDS3
REACTOME_ACTIVATION_OF_THE_TFAP2_AP_2_FAMILY_OF_TRANSCRIPTION_FACTORS	PDS3
REACTOME_PRESYNAPTIC_DEPOLARIZATION_AND_CALCIUM_CHANNEL_OPENING	PDS3
REACTOME_NEUROTRANSMITTER_RELEASE_CYCLE	PDS3
KEGG_MATURITY_ONSET_DIABETES_OF_THE_YOUNG	PDS3
REACTOME_ORGANIC_ANION_TRANSPORTERS	PDS3
REACTOME_SYNAPTIC_ADHESION_LIKE_MOLECULES	PDS3
REACTOME_AMINE_LIGAND_BINDING_RECEPTORS	PDS3
REACTOME_AMINO_ACID_TRANSPORT_ACROSS_THE_PLASMA_MEMBRANE	PDS3
REACTOME_SEROTONIN_RECEPTORS	PDS3
REACTOME_ORGANIC_CATION_ANION_ZWITTERION_TRANSPORT	PDS3
KEGG_TYROSINE_METABOLISM	PDS3
REACTOME_ERBB2_ACTIVATES_PTK6_SIGNALING	PDS3
REACTOME_CHYLOMICRON_ASSEMBLY	PDS3
BIOCARTA_RACC_PATHWAY	PDS3
REACTOME_SYNTHESIS_OF_BILE_ACIDS_AND_BILE_SALTS	PDS3
KEGG_ALPHA_LINOLENIC_ACID_METABOLISM	PDS3
REACTOME_NUCLEAR_RECEPTOR_TRANSCRIPTION_PATHWAY	PDS3
REACTOME_CELLULAR_HEXOSE_TRANSPORT	PDS3
BIOCARTA_PDZS_PATHWAY	PDS3
REACTOME_GLUTAMATE_NEUROTRANSMITTER_RELEASE_CYCLE	PDS3
REACTOME_TRANSCRIPTIONAL_REGULATION_OF_PLURIPOTENT_STEM_CELLS	PDS3
REACTOME_HIGHLY_CALCIUM_PERMEABLE_POSTSYNAPTIC_NICOTINIC_ACETYLCHOLINE_RECEPTORS	PDS3
REACTOME_ACTIVATION_OF_THE_PHOTOTRANSDUCTION_CASCADE	PDS3
REACTOME_PLASMA_LIPOPROTEIN_REMODELING	PDS3
REACTOME_SURFACTANT_METABOLISM	PDS3
REACTOME_INTERACTION_BETWEEN_L1_AND_ANKYRINS	PDS3
REACTOME_ASSEMBLY_OF_ACTIVE_LPL_AND_LIPC_LIPASE_COMPLEXES	PDS3
BIOCARTA_NUCLEARRS_PATHWAY	PDS3
REACTOME_GLUTAMATE_BINDING_ACTIVATION_OF_AMPA_RECEPTORS_AND_SYNAPTIC_PLASTICITY	PDS3
REACTOME_DOWNREGULATION_OF_ERBB2:ERBB3_SIGNALING	PDS3
REACTOME_BETA_DEFENSINS	PDS3
REACTOME_FERTILIZATION	PDS3
REACTOME_TRANSPORT_OF_INORGANIC_CATIONS_ANIONS_AND_AMINO_ACIDS_OLIGOPEPTIDES	PDS3
REACTOME_METABOLISM_OF_AMINE_DERIVED_HORMONES	PDS3
REACTOME_CREATINE_METABOLISM	PDS3
PID_CONE_PATHWAY	PDS3
KEGG_LINOLEIC_ACID_METABOLISM	PDS3
REACTOME_PHASE_2_PLATEAU_PHASE	PDS3
PID_HNF3A_PATHWAY	PDS3
REACTOME_ANTIMICROBIAL_PEPTIDES	PDS3
REACTOME_TERMINATION_OF_O_GLYCAN_BIOSYNTHESIS	PDS3
REACTOME_TRAFFICKING_OF_GLUR2_CONTAINING_AMPA_RECEPTORS	PDS3
KEGG_PRIMARY_BILE_ACID_BIOSYNTHESIS	PDS3
REACTOME_NEUREXINS_AND_NEUROLIGINS	PDS3
REACTOME_NUCLEOTIDE_LIKE_PURINERGIC_RECEPTORS	PDS3
REACTOME_DEFENSINS	PDS3
KEGG_PHENYLALANINE_METABOLISM	PDS3
REACTOME_STRIATED_MUSCLE_CONTRACTION	PDS3
REACTOME_LGI_ADAM_INTERACTIONS	PDS3
REACTOME_FGFR2B_LIGAND_BINDING_AND_ACTIVATION	PDS3
REACTOME_PLATELET_CALCIUM_HOMEOSTASIS	PDS3
REACTOME_REVERSIBLE_HYDRATION_OF_CARBON_DIOXIDE	PDS3
PID_RHODOPSIN_PATHWAY	PDS3
REACTOME_NOREPINEPHRINE_NEUROTRANSMITTER_RELEASE_CYCLE	PDS3
REACTOME_JOSEPHIN_DOMAIN_DUBS	PDS3
REACTOME_DOPAMINE_NEUROTRANSMITTER_RELEASE_CYCLE	PDS3
REACTOME_GP1B_IX_V_ACTIVATION_SIGNALLING	PDS3
REACTOME_INTERACTION_WITH_CUMULUS_CELLS_AND_THE_ZONA_PELLUCIDA	PDS3
REACTOME_SYNTHESIS_OF_PA	PDS3
KEGG_RETINOL_METABOLISM	PDS3
REACTOME_SYNTHESIS_SECRETION_AND_DEACYLATION_OF_GHRELIN	PDS3
REACTOME_RETROGRADE_NEUROTROPHIN_SIGNALLING	PDS3
REACTOME_POTASSIUM_CHANNELS	PDS3
REACTOME_NEUROTRANSMITTER_CLEARANCE	PDS3
REACTOME_TANDEM_PORE_DOMAIN_POTASSIUM_CHANNELS	PDS3
REACTOME_CELL_CELL_JUNCTION_ORGANIZATION	PDS3
REACTOME_SYNTHESIS_SECRETION_AND_INACTIVATION_OF_GLUCOSE_DEPENDENT_INSULINOTROPIC_POLYPEPTIDE_GIP	PDS3
REACTOME_DAG_AND_IP3_SIGNALING	PDS3
BIOCARTA_ACE2_PATHWAY	PDS3
REACTOME_RECYCLING_OF_BILE_ACIDS_AND_SALTS	PDS3
KEGG_LONG_TERM_DEPRESSION	PDS3
REACTOME_RECEPTOR_TYPE_TYROSINE_PROTEIN_PHOSPHATASES	PDS3
BIOCARTA_PLCE_PATHWAY	PDS3
REACTOME_DIGESTION	PDS3
REACTOME_CARDIAC_CONDUCTION	PDS3
REACTOME_TRANSMISSION_ACROSS_CHEMICAL_SYNAPSES	PDS3
REACTOME_ACYL_CHAIN_REMODELLING_OF_PC	PDS3
REACTOME_BILE_ACID_AND_BILE_SALT_METABOLISM	PDS3
REACTOME_XENOBIOTICS	PDS3
BIOCARTA_CK1_PATHWAY	PDS3
REACTOME_CHYLOMICRON_REMODELING	PDS3
REACTOME_PASSIVE_TRANSPORT_BY_AQUAPORINS	PDS3
REACTOME_VLDLR_INTERNALISATION_AND_DEGRADATION	PDS3
REACTOME_FGFR1_LIGAND_BINDING_AND_ACTIVATION	PDS3
REACTOME_G_PROTEIN_MEDIATED_EVENTS	PDS3
REACTOME_REGULATION_OF_TLR_BY_ENDOGENOUS_LIGAND	PDS3
REACTOME_CLASS_A_1_RHODOPSIN_LIKE_RECEPTORS	PDS3
REACTOME_ACYL_CHAIN_REMODELLING_OF_PG	PDS3
REACTOME_NEUROTOXICITY_OF_CLOSTRIDIUM_TOXINS	PDS3
REACTOME_THYROXINE_BIOSYNTHESIS	PDS3
KEGG_CALCIUM_SIGNALING_PATHWAY	PDS3
REACTOME_FORMATION_OF_THE_CORNIFIED_ENVELOPE	PDS3
REACTOME_FATTY_ACIDS	PDS3
REACTOME_O_LINKED_GLYCOSYLATION_OF_MUCINS	PDS3
REACTOME_STIMULI_SENSING_CHANNELS	PDS3
REACTOME_ACYL_CHAIN_REMODELLING_OF_PI	PDS3
REACTOME_CREB1_PHOSPHORYLATION_THROUGH_THE_ACTIVATION_OF_ADENYLATE_CYCLASE	PDS3

## Sheet: Supplementary_Table_3
Supplementary Table 3: List of Differentiation Marker genes and the source.
Celltype	Gene_hs	Gene_mm	Source
Absorptive	ALDOB	Aldob	https://www.biorxiv.org/content/10.1101/2023.02.15.528008v1
Absorptive	APOA1	Apoa1	https://www.biorxiv.org/content/10.1101/2023.02.15.528008v1
Absorptive	APOA4	Apoa4	https://www.biorxiv.org/content/10.1101/2023.02.15.528008v1
Enterocyte	ANPEP	Anpep	https://www.nature.com/articles/s41556-018-0105-4; Figure 4A
Enterocyte	AQP8	Aqp8	https://www.nature.com/articles/s41556-018-0105-4; Figure 4A
Enterocyte	CA1	Car1	https://www.nature.com/articles/s41556-018-0105-4; Figure 4A
Enterocyte	CA2	Car2	https://www.nature.com/articles/s41556-018-0105-4; Figure 4A
Enterocyte	CDH1	Cdh1	https://www.nature.com/articles/s41556-018-0105-4; Figure 4A
Enterocyte	CDX2	Cdx2	https://www.nature.com/articles/s41556-018-0105-4; Figure 4A
Enterocyte	ELF3	Elf3	PanglaoDB, species: Mm HS, sensitivity human_mouse >=0.5, no overlapping genes
Enterocyte	FABP1	Fabp1	https://www.nature.com/articles/s41556-018-0105-4; Figure 4A
Enterocyte	FABP2	Fabp2	https://www.nature.com/articles/s41556-018-0105-4; Figure 4A
Enterocyte	HNF4A	Hnf4a	PanglaoDB, species: Mm HS, sensitivity human_mouse >=0.5, no overlapping genes
Enterocyte	KLF5	Klf5	PanglaoDB, species: Mm HS, sensitivity human_mouse >=0.5, no overlapping genes
Enterocyte	KRT20	Krt20	https://www.nature.com/articles/s41556-018-0105-4; Figure 4A
Enterocyte	LGALS2	Lgals2	PanglaoDB, species: Mm HS, sensitivity human_mouse >=0.5, no overlapping genes
Enterocyte	MAOA	Maoa	PanglaoDB, species: Mm HS, sensitivity human_mouse >=0.5, no overlapping genes
Enterocyte	PPP1R14D	Ppp1r14d	PanglaoDB, species: Mm HS, sensitivity human_mouse >=0.5, no overlapping genes
Enterocyte	PRR15L	Prr15l	PanglaoDB, species: Mm HS, sensitivity human_mouse >=0.5, no overlapping genes
Enterocyte	SI	Sis	https://www.nature.com/articles/s41556-018-0105-4; Figure 4A
Enterocyte	VIL1	Vil1	https://www.nature.com/articles/s41556-018-0105-4; Figure 4A
Enteroendocrine	CHGA	Chga	https://www.nature.com/articles/s41556-018-0105-4; Figure 4A
Enteroendocrine	CPE	Cpe	PanglaoDB, species: Mm HS, sensitivity human_mouse >=0.5, no overlapping genes
Enteroendocrine	GCG	Gcg	PanglaoDB, species: Mm HS, sensitivity human_mouse >=0.5, no overlapping genes
Enteroendocrine	IAPP	Iapp	PanglaoDB, species: Mm HS, sensitivity human_mouse >=0.5, no overlapping genes
Enteroendocrine	PROX1	Prox1	https://www.nature.com/articles/s41556-018-0105-4; Figure 4A
Enteroendocrine	PYY	Pyy	https://www.nature.com/articles/s41556-018-0105-4; Figure 4A
Enteroendocrine	REG4	Reg4	https://www.nature.com/articles/s41556-018-0105-4; Figure 4A
Goblet	AGR2	Agr2	PanglaoDB, species: Mm HS, sensitivity human_mouse >=0.5, no overlapping genes
Goblet	CLCA1	Clca1	https://www.nature.com/articles/s41556-018-0105-4; Figure 4A
Goblet	DLL1	Dll1	https://www.nature.com/articles/s41556-018-0105-4; Figure 4A
Goblet	ITLN1	Itln1	PanglaoDB, species: Mm HS, sensitivity human_mouse >=0.5, no overlapping genes
Goblet	KLK1	Klk1b1	PanglaoDB, species: Mm HS, sensitivity human_mouse >=0.5, no overlapping genes
Goblet	KLK1	Klk1b8	PanglaoDB, species: Mm HS, sensitivity human_mouse >=0.5, no overlapping genes
Goblet	KLK1	Klk1b9	PanglaoDB, species: Mm HS, sensitivity human_mouse >=0.5, no overlapping genes
Goblet	KLK1	Klk1b11	PanglaoDB, species: Mm HS, sensitivity human_mouse >=0.5, no overlapping genes
Goblet	KLK1	Klk1b26	PanglaoDB, species: Mm HS, sensitivity human_mouse >=0.5, no overlapping genes
Goblet	KLK1	Klk1b27	PanglaoDB, species: Mm HS, sensitivity human_mouse >=0.5, no overlapping genes
Goblet	KLK1	Klk1b21	PanglaoDB, species: Mm HS, sensitivity human_mouse >=0.5, no overlapping genes
Goblet	KLK1	Klk1b22	PanglaoDB, species: Mm HS, sensitivity human_mouse >=0.5, no overlapping genes
Goblet	KLK1	Klk1b24	PanglaoDB, species: Mm HS, sensitivity human_mouse >=0.5, no overlapping genes
Goblet	KLK1	Klk1b4	PanglaoDB, species: Mm HS, sensitivity human_mouse >=0.5, no overlapping genes
Goblet	KLK1	Klk1b16	PanglaoDB, species: Mm HS, sensitivity human_mouse >=0.5, no overlapping genes
Goblet	KLK1	Klk1b3	PanglaoDB, species: Mm HS, sensitivity human_mouse >=0.5, no overlapping genes
Goblet	KLK1	Klk1b5	PanglaoDB, species: Mm HS, sensitivity human_mouse >=0.5, no overlapping genes
Goblet	KLK1	Klk1	PanglaoDB, species: Mm HS, sensitivity human_mouse >=0.5, no overlapping genes
Goblet	MUC2	Muc2	https://www.nature.com/articles/s41556-018-0105-4; Figure 4A
Goblet	SPDEF	Spdef	https://www.nature.com/articles/s41556-018-0105-4; Figure 4A
Goblet	SPINK4	Spink4	https://www.nature.com/articles/s41556-018-0105-4; Figure 4A
Goblet	TFF3	Tff3	https://www.nature.com/articles/s41556-018-0105-4; Figure 4A
Goblet	ZG16	Zg16	https://www.nature.com/articles/s41556-018-0105-4; Figure 4A
Paneth	LYZ	Lyz2	https://www.nature.com/articles/s41556-018-0105-4; Figure 4A
Paneth	LYZ	Lyz1	https://www.nature.com/articles/s41556-018-0105-4; Figure 4A
Paneth	NUPR1	Nupr1	https://www.nature.com/articles/s41556-018-0105-4; Figure 4A
Paneth	PLA2G2A	Pla2g2a	https://www.nature.com/articles/s41556-018-0105-4; Figure 4A
Paneth	PLA2G7	Pla2g7	https://www.nature.com/articles/s41556-018-0105-4; Figure 4A
Secretory	ATOH1	Atoh1	https://www.biorxiv.org/content/10.1101/2023.02.15.528008v1
Tuft	DCLK1	Dclk1	https://www.nature.com/articles/s41556-018-0105-4; Figure 4A
Tuft	PTGS1	Ptgs1	https://www.nature.com/articles/s41556-018-0105-4; Figure 4A
* If duplicates are found, only unique genes were kept for analysis.

## Sheet: Supplementary_Table_4
Supplementary Table 4: List of genesets from Molecular Signature Database that was extracted and used to calculate Replication Stress scores.
KEGG_CELL_CYCLE
KEGG_HOMOLOGOUS_RECOMBINATION
KEGG_PYRIMIDINE_METABOLISM
REACTOME_ACTIVATION_OF_ATR_IN_RESPONSE_TO_REPLICATION_STRESS
REACTOME_CHK1_CHK2_CDS1_MEDIATED_INACTIVATION_OF_CYCLIN_B_CDK1_COMPLEX
REACTOME_CONVERSION_FROM_APC_C_CDC20_TO_APC_C_CDH1_IN_LATE_ANAPHASE
REACTOME_CYCLIN_A_B1_B2_ASSOCIATED_EVENTS_DURING_G2_M_TRANSITION
REACTOME_DNA_DAMAGE_RECOGNITION_IN_GG_NER
REACTOME_DNA_REPLICATION_PRE_INITIATION
REACTOME_E2F_ENABLED_INHIBITION_OF_PRE_REPLICATION_COMPLEX_FORMATION
REACTOME_FANCONI_ANEMIA_PATHWAY
REACTOME_FORMATION_OF_SENESCENCE_ASSOCIATED_HETEROCHROMATIN_FOCI_SAHF
REACTOME_FORMATION_OF_TC_NER_PRE_INCISION_COMPLEX
REACTOME_G1_S_DNA_DAMAGE_CHECKPOINTS
REACTOME_G2_M_DNA_DAMAGE_CHECKPOINT
REACTOME_HDR_THROUGH_SINGLE_STRAND_ANNEALING_SSA
REACTOME_HOMOLOGOUS_DNA_PAIRING_AND_STRAND_EXCHANGE
REACTOME_MISMATCH_REPAIR
REACTOME_MITOTIC_SPINDLE_CHECKPOINT
REACTOME_RECOGNITION_OF_DNA_DAMAGE_BY_PCNA_CONTAINING_REPLICATION_COMPLEX
